# Supplementary material for: Synthetic neural-like computing in microbial consortia for pattern recognition
Source: Nat Commun. 2021 May 25;12:3139. doi: 10.1038/s41467-021-23336-0 (PMC8149857; doi:10.1038/s41467-021-23336-0)
Supplement: Supplementary file 7 — Source Data [file 41467_2021_23336_MOESM7_ESM.xlsx]

## Sheet: Fig2b
Figure 2b
		with PlaO	with PlaO	wihout PlacO	wihout PlacO
	median EYFP	-aTc	+aTc	-aTc	+aTc
	trial0	60690.8	5825.7	2424.05	2335
	trial1	43915.4	4896.2	2505.35	2165.2
	trial2	51488.9	5831.1	2636.5	2329.45

## Sheet: Fig2d
Fig2d		median EYFP
	OHC14 conc (uM)	OL_trial0	OL_trial1	OL_trial2	PF_trial0	PF_trial1	PF_trial2
	0.00508053	777.45	802.7	879.35	785.7	848.8	871.4
	0.0152416	904.4	825.65	870.55	836.4	779.9	968.05
	0.0457247	1030.3	875.55	966.85	1494.9	902.8	1603.4
	0.137174	1625.8	1256.55	1419	8182.3	2275.8	7099.1
	0.411523	3188.9	2743	3091.1	17922.5	11593.4	16532.3
	1.23457	7793.6	8085.9	8854.95	25466.5	22511.7	23352
	3.7037	13953.6	14768.4	16138.5	26115.2	23811.1	22954.2
	11.1111	17219.7	17946	19181	23474.8	21968.8	21127.2
	33.3333	19829.5	20195.4	21585.5	22397	21676.5	21133.5
	100	25114.6	25798.5	26296.5	24732.3	24145.2	24010.1

## Sheet: Fig2e
Fig2e		median mCherry
	OC6 (uM)	m7_trial1	m7_trial2	m7_trial3	m7_trial4	m7_trial5	m7_trial6	m7_trial7	m7_trial8	m7_trial9	m7_trial10	m8_trial1	m8_trial2	m8_trial3	m8_trial4	m8_trial5	m8_trial6	m8_trial7	m8_trial8	m8_trial9	m15_trial1	m15_trial2	m15_trial3	m15_trial4	m15_trial5	m15_trial6	m15_trial7	m15_trial8	m15_trial9	m15_trial10	m40_trial1	m40_trial2	m40_trial3	m40_trial4	m40_trial5	m40_trial6	m40_trial7	m40_trial8	m40_trial9	m40_trial10	m40_trial11	nw_trial1	nw_trial2	nw_trial3	nw_trial4	nw_trial5	nw_trial6	nw_trial7	nw_trial8
	0	127	114.8	109.5	474.7	280.15	455.5	84.5	122.3	102.8	115.7	111	118.5	292	413.7	113.1	83.7	94.2	85.8	156.8	116.7	103.4	108.2	116.1	111.15	108.95	107.8	119.2	130.5	103.1	92.6	107.3	109	122.9	117.7	181.6	167.6	166.7	159.7	115.9	147.45	956.7	994.2	890.3	750.05	529.2	718	771.5	766.35
	0.00169351	143.8	140	137	144.6	109.1	148.55	122	136.4	115.1	132.5	139.4	128.3	124.6	157.6	109.25	113.95	103.65	87.95	140.1	168.55	166.4	161.15	146.5	137.2	107.4	132.9	118.2	144.5	122.8	225.4	225.35	236.45	147.1	129.55	194.1	195.35	189.9	214.9	152.1	144.05	1099.8	1502.8	1435.55	1168.35	1472.9	750.95	760.4	778.7
	0.00508053	151.95	153.05	159.85	260.55	138.5	225.7	120.15	131.45	124.9	145.9	140	134.3	142.95	200	109.4	115.55	103.25	94.2	146.55	196.15	176.9	176.7	180.8	175	117.25	123.5	131.6	165.6	141.8	348.9	311.9	341	176.5	157.45	241.4	249	250.85	315.9	206	167.9	950.55	1438.85	1421.8	1041.3	930	737.4	748	738.8
	0.0152416	175.4	181.1	198.6	370.4	192.1	265.25	138.1	143.9	169.35	159.55	133.6	132.6	166.2	198.2	118.55	115.85	101.6	104.5	157.2	253.35	238.3	237.8	165.5	184.95	144.6	155.55	160.2	211.3	173.65	571.6	502.95	509.6	234.7	246.5	336.9	372.75	404.75	549.95	362.1	233.9	1143.7	1346.4	1302.95	894.4	709	650.25	662.3	703.6
	0.0457247	215.8	223.25	238.4	442.9	268.85	361.2	235.25	131.1	257.1	222.6	145.9	142.1	177.2	238.9	132.4	123.4	114.4	119.4	189.9	231.8	220.1	231.5	253.6	269.7	198	201.7	216.9	315.4	273.7	782.2	784.6	749.3	351.35	407.05	544.5	632.7	671.85	977	613	370.4	1079.9	1130.05	1099.1	676.75	609.05	563.55	442.2	583.3
	0.137174	249.8	295.6	279.95	452.6	368.3	448.4	255.15	162.85	370.8	280.2	172.4	173.1	205.6	236.1	147.85	139.2	133.5	141.1	226.7	325.9	479.95	538.9	379.7	459.3	288.8	271.4	293.75	428.6	336.2	1144.4	1269.2	1259.1	533.25	642.85	865.7	1021.75	1343.2	1621.5	750.65	596	928.05	797.8	853.8	448.65	474.2	479.5	305.95	467
	0.411523	304.8	340.35	344	496.95	403.3	628.1	299.05	237.5	500.95	362.9	203.15	211.85	224.05	306.4	161.45	155.8	153.9	161.8	266.6	441.7	407.5	432.9	476.8	607.3	384.8	365.4	378.6	518.9	477.8	1540.7	1592.3	1500.65	734.65	938.4	1171.95	1326	1553.7	2333.2	1136.3	825.7	683	677.25	701.75	411.8	407.35	396.6	253.05	398.2
	1.23457	367.1	424.2	460.2	548.2	556	711.9	337.6	274.8	619.35	405.2	239.25	250.2	281.2	341.7	178.95	175.9	176.95	197.85	323.3	571.1	505.4	594.1	704.2	906.7	503.6	484.55	462.35	690.4	511.1	2078.2	2108.35	1999.3	991.2	1247.6	1534.2	1745.6	1924.4	2654.15	1414.25	1080.5	581.85	532.8	626.1	367.2	359	366.75	241.8	355.55
	3.7037	438.85	539.7	514	734.45	678.1	832.25	376.9	329.8	888.8	497.95	280.2	297.3	320.5	297.9	219.9	212.5	214.6	233.45	400.7	714.15	677	765	897.55	1073.1	695.1	633.2	601	890.6	616.3	2551.6	2699.3	2520.4	1244.4	1587.9	1767.5	2167.35	2324.2	3206.15	1838.7	1447.8	570	531.55	402.05	308.9	260.5	317.1	209.3	317.7
	11.1111	614.3	690.4	682.3	998	893.4	983.1	416.75	454.8	1206.4	625.7	379.9	397.1	413.8	383	279.2	271.2	267.15	304.4	505.5	881.9	821.85	1012.6	1113.1	1617.4	1005.5	850.35	854.9	1273.5	796.15	3246.7	3283	2924.9	1531.7	2014.1	2055.2	2429.3	2727.1	3750.2	2342.3	1837.6	488.2	426.3	495.55	261.9	188.1	255.85	183.95	275
	33.3333	780.5	955.45	884.15	1033.2	1150.9	987.8	484.2	609.2	1688.05	1052.65	486.2	564.55	512.35	370.6	378.7	359	341.7	386.5	636.8	1193.45	1024.3	1176.05	1505.95	2058.8	1420	1061.1	1078.8	1438.9	900.5	4062.9	4077.7	3374	1894.3	2513.2	2447.1	3021.35	3249.25	4452.3	2564.8	2240.45	400.9	339.95	314.35	221.8	154	228.9	159.1	257.9
	100	954.6	1196.2	1156.5	1409.6	1567.95	1601.2	583.9	849.2	2859.6	1310.85	633.15	700.35	612.8	500.7	480.45	471.75	423.95	531.1	898.65	1377.35	1282.4	1550.3	1797.25	2441.6	1797.4	1347.75	1642.3	2820.8	1037.7	4556	4195.4	3811.75	2072.3	2844.45	3563.6	4853.8	4249.2	5141.8	3141.6	2996.1	362.45	302.5	314.7	207.05	144.2	256.7	167.5	261
[truncated: 3 more columns]

## Sheet: Fig3c
Fig3c		median EYFP			median BFP
		trial1	trial2	trial3	trial1	trial2	trial3
	p11	13463.1	14000.2	16753.7	32204.2	28697	20183.8
	p10	6643.7	6533.45	9001.45	32880.2	29519.3	20621.7
	p9	10001	10952.4	13966.4	32710.9	30131.4	20647.7
	p8	6591.6	6964.8	8533.2	32521.1	29422.9	20433.7
	p7	11392.5	14125.4	14044.1	32147.6	29810.1	20503
	p6	7313.6	9636	12208.5	31212	30093.6	20914.7
	p5	1131.6	1105.95	1414.4	31986.8	30390.2	21214.9
	p4	911.95	850.6	931.5	32606.9	30156	21531.1
	p3	1286.85	1835	2106.9	32213.8	31077.3	21935
	p2	848	1004.45	1231.85	32114.8	31689.9	22298
	p1	1340.15	1810.35	2078.2	32513.4	31988.1	22419.5
	p0	774.1	900.8	979.45	32748	33647.5	22828.1

## Sheet: Fig4c
Fig4c
	set1_mch	set_EYFP	set2_mch	set2_EYFP	set3_mch	set3_EYFP	set4_mch	set4_EYFP	set5_mch	set5_EYFP	set6_mch	set6_EYFP	set7_mch	set7_EYFP	set8_mch	set8_EYFP	set9_mch	set9_EYFP	set10_mch	set10_EYFP	set11_mch	set11_EYFP	set12_mch	set12_EYFP
	156.8	1211.25	829.9	11626.6	904.95	10902.5	156.8	969.8	904.95	10399.2	786.8	11819.2	115.7	887.3	399.6	3395.1	359.9	2460.55	115.9	1007	115.9	1136.8	103.1	1053
	140.1	1316.1	953.55	11947.9	919.7	11825.1	140.1	1027.4	919.7	10897.2	984.5	11530.7	132.5	1026.7	1511.65	19198.8	1571.4	20115.8	152.1	943	152.1	1010.5	122.8	946.45
	146.55	1035.5	986.2	12343.6	1037.9	12373	146.55	1098.05	1037.9	10947.4	909.25	11521.4	145.9	975	3753.55	22029.9	3829.6	22968.7	206	809.7	206	1002	141.8	1071.4
	157.2	968.7	910.35	11537.2	957.5	11875	157.2	992.3	957.5	10499.2	893.5	11407.4	159.55	1000.9	5547.6	21160	5113.15	23923.7	362.1	854.5	362.1	957.85	173.65	898
	189.9	861.35	824.15	10244.8	836.75	9788.4	189.9	942	836.75	8856.3	856.55	9059.3	222.6	1068.2	6529.2	21274.5	5371.8	23876	613	1455.85	613	1978.05	273.7	887.3
	226.7	771.4	755.8	10878.2	760.15	10418.4	226.7	974.1	760.15	7762.1	674.5	5431.7	280.2	1063.6	6716.5	20675.7	5712	23376.8	750.65	2850.4	750.65	3918.4	336.2	897.65
	266.6	916.75	591.8	7895.1	635.2	8270.5	266.6	826.7	635.2	7173.85	635.1	6060.25	362.9	1054.1	6748.65	20743	6318.4	23414.5	1136.3	7646.75	1136.3	8769.1	477.8	957.65
	323.3	848.25	560.6	5566	572.1	6103.6	323.3	971.9	572.1	4667.2	530.6	5550.2	405.2	1570.5	6596.95	19653.3	6460.5	23024.2	1414.25	9929	1414.25	12201.4	511.1	1242.6
	400.7	1148.05	493.25	4532.4	451.5	4720.55	400.7	957	451.5	3220.9	465.4	3309.8	497.95	2703.1					1838.7	14423.7	1838.7	15990.3	616.3	1288.8
	505.5	2144	440.8	2893.35	408	3314.2	505.5	1639.2	408	2173.25	410.7	2262.8	625.7	6242.6					2342.3	17712.5	2342.3	16135.5	796.15	1291.9
	636.8	4413.8	356.3	1626.55	341	2071.7	636.8	2809.5	341	1395.5	479.5	2326	1052.65	13786.2					2564.8	17757.6	2564.8	20059.4	900.5	1906.8
	898.65	12138	322.15	1251.75	329.2	1623.2	898.65	10685.2	329.2	1076.8	365.4	1232.45	1310.85	14944.8					3141.6	18934.2	3141.6	16461.3	1037.7	3390.95

## Sheet: Fig5c
Fig5c		median EYFP			median BFP
		trial1	trial2	trial3	trial1	trial2	trial3
	w0⃘ p0	17321	9836	11210.7	21596.5	21421.9	21308.9
	w0⃘ p1	12659.1	7834.8	10281.1	21294.6	21693.3	21515.2
	w0⃘ p3	12316.3	9574.1	11606.8	21278	21684	21210.4
	w0⃘ p5	11657.5	9389.6	8569	21259.5	21938.3	21544.1
	w0⃘ p10	3154.25	2475	1601.65	20811.2	20887.7	20430.2
	w0⃘ p11	1885.6	1867.8	1406.3	21318.5	20780	20335.4
	w0⃘ p12	4415.9	3560.9	2419.55	20796.1	20513	20905.1
	w0⃘ p13	4100.25	3695.65	2735.7	21422.1	21720.9	20592.9
	w0⃘ p15	4055.2	2615.75	4285.1	21043.1	21920	21625
	w0⃘ p17	2232	2311.65	1440.9	22143.8	22447.5	22426.6

## Sheet: FigS1a
FigS1c
	patterns	0 state with inducer	0 state no inducer
	00	1569.3	915.2
	01	12776.7	9791
	10	24584.5	27566
	11	24262.5	25150.2

## Sheet: FigS8
FigS8			median mcherry			median EYFP			median mcherry
		patterns	well1_dev1	well1_dev2	well1_dev3	well2_dev1	well2_dev2	well2_dev3	well3_dev1	well3_dev2	well3_dev3
		00	105.15	122.2	102	637.5	1371.85	608.2	105	116.1	107.7
		01	101.4	104.8	101.95	599.7	551.15	560.1	5202.45	5590.6	5343.1
		10	5477.8	5360.75	5475.1	644.7	594.2	579.4	103.85	112	120.8
		11	5908.25	5948.9	5326.8	15572.4	8806.65	13933	5570.2	5560.95	6187.3

## Sheet: FigS9
FigS9		OD			mCherry
	time	well1	well2	well3	well1	well2	well3
	0.000104167	94	97	99	0.151	0.153	0.149
	0.00704861	99	88	106	0.152	0.153	0.148
	0.0139931	82	92	98	0.15	0.152	0.145
	0.0209375	99	95	95	0.149	0.152	0.144
	0.0278819	96	99	94	0.147	0.152	0.145
	0.0348264	87	85	107	0.147	0.153	0.147
	0.0417708	89	91	101	0.146	0.154	0.148
	0.0487153	88	83	91	0.146	0.154	0.148
	0.0556597	79	91	88	0.146	0.155	0.148
	0.0626042	96	84	88	0.146	0.156	0.149
	0.0695486	82	92	87	0.146	0.157	0.151
	0.0764931	74	80	95	0.146	0.159	0.153
	0.0834375	83	87	89	0.146	0.16	0.155
	0.0903819	92	84	82	0.146	0.162	0.157
	0.0973264	78	92	84	0.146	0.164	0.161
	0.104271	83	84	84	0.146	0.166	0.165
	0.111215	75	93	79	0.146	0.169	0.17
	0.11816	82	106	72	0.146	0.173	0.175
	0.125104	79	110	84	0.146	0.176	0.182
	0.132049	75	128	85	0.146	0.18	0.189
	0.138993	76	124	86	0.147	0.185	0.198
	0.145937	74	152	70	0.147	0.19	0.206
	0.152882	72	163	85	0.147	0.195	0.214
	0.159826	85	190	78	0.147	0.201	0.222
	0.166771	71	198	77	0.147	0.207	0.228
	0.173715	71	224	82	0.147	0.214	0.234
	0.18066	70	253	89	0.147	0.221	0.24
	0.187604	69	270	83	0.147	0.229	0.245
	0.194549	74	310	99	0.147	0.236	0.248
	0.201493	86	318	109	0.147	0.243	0.257
	0.208437	79	363	140	0.147	0.249	0.262
	0.215382	77	393	139	0.147	0.255	0.269
	0.222326	69	434	162	0.147	0.259	0.272
	0.229271	82	463	175	0.147	0.264	0.278
	0.236215	65	501	188	0.147	0.267	0.279
	0.24316	65	515	241	0.147	0.273	0.283
	0.250104	63	553	260	0.147	0.277	0.287
	0.257049	72	631	289	0.147	0.281	0.29
	0.263993	67	655	297	0.147	0.284	0.295
	0.270937	63	717	330	0.147	0.286	0.299
	0.277882	64	758	358	0.146	0.287	0.302
	0.284826	70	823	417	0.146	0.289	0.31
	0.291771	59	855	464	0.146	0.292	0.313
	0.298715	69	887	496	0.146	0.29	0.318
	0.30566	69	949	548	0.146	0.293	0.32
	0.312604	67	975	561	0.146	0.292	0.326
	0.319549	61	1045	640	0.146	0.296	0.33
	0.326493	68	1059	666	0.146	0.299	0.336
	0.333437	79	1137	739	0.146	0.299	0.337

## Sheet: FigS10
Fig10a														FigS10b
		mut7			mut8			mut40									medianEYFP
	OC6 conc. (uM)	trial0	trial1	trial2	trial0	trial1	trial2	trial0	trial1	trial2						patterns	trial1	trial2
	0	131.6	134.3	142.95	144.55	164.4	147.85	135.2	106.9	129.7						pattern0	936.1	900
	0.00169351	131.2	137	138.25	158.55	162.2	148.4	152.7	149.9	156.15						pattern1	895.1	949.65
	0.00508053	138.6	152.9	147.5	162.55	167.8	148.7	166.5	176.25	163.9						pattern2	941.8	1004.6
	0.0152416	141.9	138.7	145.3	162.45	168.8	155.3	263.7	247.7	236.15
	0.0457247	147.2	151.15	152.4	153.25	159.8	144.95	899.3	754.35	693.1
	0.137174	171.85	176	173	164.2	143.9	148.6	2792.8	2363.1	2396.7
	0.411523	204.2	217.2	235.15	170.5	163.7	157.8	4921.05	4695.25	4785.1
	1.23457	299.15	310.2	337.25	155.4	168.1	158.2	5992.5	5983.25	6101.2
	3.7037	670.6	599.9	698.9	157.8	165.45	163.15	6539.65	6432.5	6540.1
	11.1111	1703.5	1606.1	1793.9	163	173.1	168.7	6632.55	6383.8	6948.05
	33.3333	3210.6	3005.9	3117.15	170.15	178.95	189.5	6607.4	6605.5	6513.3
	100	5240.55	5371.2	5504.15	268.6	266.25	304.95	8661.1	8298.7	8915.5

[truncated: 6 more sheets: FigS11, FigS12, FigS13, FigS15, FigS16, FigS17]
